# Supplementary material for: Bridging integrator 1 fragment accelerates tau aggregation and propagation by enhancing clathrin-mediated endocytosis in mice
Source: PLoS Biol. 2024 Jan 11;22(1):e3002470. doi: 10.1371/journal.pbio.3002470 (PMC10783739; doi:10.1371/journal.pbio.3002470)
Supplement: S1 Data — (XLSX) [file pbio.3002470.s019.xlsx]

## Sheet: Figure 1e
	Figure 1e
	Lgmn activity (AFU)
	Control	DMSO	AENK	AEQK
	877674176	880695296	183918688	870364544
	843472192	876517376	172226960	856319424
	861681408	887040576	176445728	818868096
	788436288	826980032	149193360	807006720
	823525504	822956864	139391376	865803008

## Sheet: Figure 1f
	Figure 1f
	Lgmn activity (AFU)
	Control	Myc-Lgmn WT	Myc-Lgmn C189S
	25987206	328511232	26496800
	25303346	325592544	26331296
	25153730	325208800	26285284
	22927348	270270016	24099914
	23540406	267258848	24038374

## Sheet: Figure 2d
	Figure 2d			Figure 2d
	N277-positive cells/visual field			N288-positive cells/visual field
	Control	AD		Control	AD
	4	24		5	18
	3	28		6	17
	5	23		3	16
	3	22		3	12
	3	23		4	14
	2	24

## Sheet: Figure 2f
	Figure 2f			Figure 2f
	N277/BIN1 fluroescence intenstiy			N288/BIN1 fluroescence intenstiy
	Control	AD		Control	AD
	0.514344	0.753656		0.344338	0.477791
	0.447462	0.752405		0.351582	0.466367
	0.459912	0.721493		0.312423	0.397628
	0.390599	0.653727		0.304963	0.389356
	0.51017	0.738441		0.35239	0.343915
	0.489083	0.74283		0.298825	0.404186

## Sheet: Figure 3b
	Figure 3b
	K18 uptake (Normalized to Vector+DMSO)
		DMSO
	Vector	-0.0298	1.0328	0.8178	1.1543	-0.0231	0.8443	0.7788	0.0243	0.7208	0.125	0.6472	0.735	0.4638	1.277	1.4785	1.785	2.1697	1.0173	2.6553	1.0491	0.5367	1.0988	0.5565	1.3391	0.6901	0.3964	1.3515	1.4301	1.6406	0.6988	0.6565	0.8491	0.7789	2.0249	0.5597	0.8591	0.9607	2.0243	0.3253	1.8032	2.2801	1.5738	2.0501	2.4909	0.0485	0.5914	-0.1006	0.4014
	FL	1.271	0.3134	0.4498	0.2988	0.5041	0.2344	0.6401	0.6166	0.7675	0.5066	0.6535	0.5241	0.6229	0.2384	0.2221	0.1599	0.2614	1.3035	0.0861	0.0091	0.1453	0.2011	0.3085	0.1583	0.1519	0.1509	0.2055	0.2333	0.2151	1.0353	0.2431	0.1207	0.3632	1.6142	1.5116	0.2115	1.6766	2.0371	0.54	0.4085	1.9475	1.3684	0.4491	0.3778	0.2271	0.3401	0.4004	0.5114
	1-277	3.7376	0.1931	3.5398	4.286	2.9301	6.3158	1.9996	1.531	2.1476	2.4443	4.3317	2.691	2.6306	0.2301	1.3867	2.8523	2.1295	2.1804	3.2325	3.0478	2.0077	0.9192	2.7635	1.6059	1.3666	1.2355	1.0292	0.4385	0.4448	0.2752	0.3581	3.9552	0.8143	0.7387	0.1821	0.5906	0.2873	0.7012	0.3069	0.8194	0.6806	2.5141	3.3041	3.8007	3.5411	3.1892	0.9769	1.8989
	278-594	1.1721	2.105	3.1531	2.7751	1.4774	1.1087	1.1107	1.1827	1.3555	1.8945	1.7431	1.1851	0.7667	0.4906	0.7978	0.8236	1.2462	1.8106	0.678	1.9626	1.0896	0.9887	0.7256	0.7806	1.0076	2.2053	1.9827	2.0611	0.545	0.5157	0.4929	1.7849	1.9901	1.7667	0.3842	0.6747	0.6019	0.8784	1.8957	0.4568	1.8489	1.7934	1.8919	1.7179	1.2867	0.9378	2.2768	0.3891
[truncated: 72 more columns]

## Sheet: Figure 3d
	Figure 3d
	% Cells with inclusions
	Vector	FL	1-277	278-594
	11.4286	5.45455	19.6429	14.8148
	7.84314	8.16327	20.3125	6.66667
	9.375	5.74713	11.1111	9.09091
	12.3077	6.66667	19.3548	9.90099

## Sheet: Figure 4b
	Figure 4b
	Transferrin uptake (relative to vector)
	Vector	FL	1-277	278-594
	1.34284	0.243953	0.902677	1.54221
	0.280547	0.747686	1.83875	0.257761
	0.883085	2.01978	4.24855	0.546167
	2.0644	0.53403	1.04955	0.826935
	1.36409	0.479826	0.376909	1.4839
	0.452982	0.476099	3.20633	0.958753
	1.97039	0.236443	1.52334	1.6762
	0.15914	0.169496	0.700331	1.28353
	0.307998	0.284275	3.16334	0.989031
	0.196451	0.0901924	2.8949	0.931743
	1.88245	0.355959	0.681694	1.45417
	1.7726	0.343308	4.22558	0.675157
	1.83211	0.186022	2.86936	2.5187
	0.309394	0.31011	1.7011	2.30099
	1.20908	0.32636	2.73666	2.59061
	0.921754	0.302086	4.28226	0.634854
	1.06242	0.26024	3.32153	0.784207
	1.79092	0.326378	2.02007	1.04182
	0.350579	0.263838	2.87525	0.330252
	0.622533	0.310807	2.45662	0.708631
	1.63861	0.194395	2.44408	2.27978
	1.06861	0.274947	2.37003	1.59061
	1.44594	0.217677	2.88392	4.19821
	0.287892	0.321733	0.684081	0.446041
	0.699303	0.331923	1.91	0.771042
	0.183947	0.917898	1.58914	0.491504
	1.77236	0.550849	1.89338	2.40997
	0.265454	0.0885582	1.26888	0.614362
	1.7577	0.807912	2.90018	0.536527
	0.104423	1.12964	0.926014	1.15506

## Sheet: Figure 4d
	Figure 4d
	Transferrin uptake (relative to 1-277-DMSO)
	DMSO	Dynasore
	1.36372	0.305891
	1.34783	0.246616
	0.848588	0.200521
	1.36945	0.188039
	0.682947	0.421867
	1.17835	0.0791329
	1.32961	0.420523
	0.848666	0.336197
	0.830005	0.162473
	0.722862	0.436235
	0.473017	0.457139
	0.932164	0.144448
	1.83147	0.508524
	1.02396	0.315982
	1.24379	0.559682
	1.27804	0.444579
	0.416491	0.313049
	0.825772	0.112589
	1.11017	0.127646
	0.978058	0.393692
	0.761852	0.379534
	0.580028	0.236962
	0.426581	0.0627756
	0.636694	0.154844
	0.627145	0.35787
	1.38045	0.302758
	1.29407	0.254297
	1.46119	0.190649
	0.930278	0.256357
	1.26673	0.303482

## Sheet: Figure 4g
		Figure 4g
		FM4-64 uptake (relative to vector)
		Load																														Unload
	Vector	0.759917	0.295167	0.584136	0.62825	1.02691	0.985814	0.48616	0.952376	1.09159	1.34681	1.35143	0.375705	0.272997	1.69316	1.31163	0.647603	0.43906	0.702591	0.809756	0.859189	0.864795	2.54508	0.706112	0.940995	0.152879	2.10563	1.74443	1.4167	1.70221	1.20089	0.732067	0.203426	0.548716	0.0869916	0.614294	0.424251	0.623663	0.511243	0.405514	0.131157	0.346628	0.180675	0.36135	0.155246	0.29711	0.318523	0.501874	0.619648
	FL	0.145948	1.20044	1.30929	0.232516	0.833414	1.13473	1.28427	0.792865	0.116906	0.0608625	0.143653	0.788408	0.474511	0.240563	0.172118	0.126829	0.234026	0.740028	0.106884	1.04177	1.09411	0.359268	0.576387	0.931696	1.07196	0.692217	0.0729798	0.17234	0.0390508	0.0925354	0.186028	0.177998	0.325215	0.750804	0.148555	0.159261	0.191381	0.17666	0.191381	0.497859	0.685226	0.493844	0.183351	0.199411	0.785601	0.27302	0.177998	0.504551
	1-277	2.88341	1.23701	2.33107	2.62418	1.50448	2.30428	1.76051	0.788807	0.366755	0.521844	1.78512	1.55466	1.08249	0.844936	1.25727	1.45423	1.28591	1.06568	0.970682	1.02918	1.0449	0.716632	2.05253	2.45138	1.37125	1.40315	1.87092	2.19503	2.61056	2.19714	0.520611	0.699947	0.360011	0.26499	0.381425	0.271681	0.269005	0.950215	0.274358	0.173983	0.483138	0.796307	0.370718	0.255621	0.299786	0.250268	0.338598	0.3212
	278-594	2.99879	1.75424	0.805638	0.352723	1.06722	1.0321	0.761036	2.37652	1.14242	2.45635	0.430938	0.31006	0.351969	0.824277	0.303811	0.345935	0.294007	0.685299	0.416825	0.80747	1.26297	2.63163	1.20932	1.81802	0.78797	0.476402	0.901845	0.802191	1.31447	1.51539	0.410868	1.09208	0.236885	0.206103	0.833781	0.343951	0.844487	0.725376	0.228855	0.247591	0.255621	0.263651	0.0695932	0.222163	0.211456	1.00107	0.263651	0.244915
[truncated: 12 more columns]

## Sheet: Figure 4i
	Figure 4i
	Relative dynamin size
	Vector	FL	1-277	278-594
	2.67207	0.809717	1.87896	1.78138
	3.88664	1.93502	1.07983	0.728745
	0.647773	0.323887	1.14191	1.70041
	0.728745	2.73643	0.890688	1.45749
	0.48583	1.1336	0.647773	1.78138
	0.323887	2.83401	0.809717	2.02429
	0.566802	2.75304	0.809717	2.67207
	0.566802	1.78138	0.647773	1.05263
	0.323887	1.29555	1.05263	1.45749
	0.566802	3.78076	0.728745	2.51012
	0.566802	3.86173	1.21458	1.1336
	0.647773	1.53846	0.809717	0.728745
	2.51012	1.05263	2.42915	0.97166
	1.61943	2.02429	0.404858	0.48583
	0.728745	1.1336	0.48583	0.323887
	0.48583	1.45749	0.97166	0.404858
	0.566802	1.29555	1.61943	0.890688
	0.809717	2.73643	1.29555	0.890688
	0.647773	1.05263	0.170248	0.566802
	0.647773	1.70041	1.53846	0.48583

[truncated: 38 more sheets: Figure 4j, Figure 4l, Figure 4m, Figure 5d, Figure 5f, Figure 5g, Figure 6e, Figure 6f, Figure 6g, Figure 6h, Figure 7b, Figure 7c, Figure 7d, Figure 7e, Figure 8h, Figure 8j, Figure 8k, Figure 8l, Figure 8m, Figure S2b …]
